# Supplementary material for: Mir-153-3p Modulates the Breast Cancer Cells’ Chemosensitivity to Doxorubicin by Targeting KIF20A
Source: Cancers (Basel). 2023 Mar 11;15(6):1724. doi: 10.3390/cancers15061724 (PMC10046630; doi:10.3390/cancers15061724)
Supplement: Supplementary file 1 [file cancers-15-01724-s001.zip]

Archive with 1 entries (1 files):
- cancers-2229450-supplementary.pdf
